# Supplementary material for: Development of Phosphatized Calcium Carbonate Biominerals as Bioactive Bone Graft Substitute Materials, Part II: Functionalization with Antibacterial Silver Ions
Source: J Funct Biomater. 2018 Nov 23;9(4):67. doi: 10.3390/jfb9040067 (PMC6306760; doi:10.3390/jfb9040067)
Supplement: Supplementary file 1 [file jfb-09-00067-s001.zip]

Archive with 4 entries (4 files):
- Figure S1.pdf
- Figure S2.pdf
- XRD raw data S1_C33.raw
- XRD raw data S2_SU25.raw
